# Supplementary material for: Machine Learning and Bioinformatics Framework Integration to Potential Familial DCM-Related Markers Discovery
Source: Genes (Basel). 2021 Dec 2;12(12):1946. doi: 10.3390/genes12121946 (PMC8701745; doi:10.3390/genes12121946)
Supplement: Supplementary file 1 [file genes-12-01946-s001.zip]

Archive with 1 entries (1 files):
- genes-1482169-SI.pdf
